# Supplementary material for: The Effects of a Ketogenic Medium-Chain Triglyceride Diet on the Feces in Dogs With Idiopathic Epilepsy
Source: Front Vet Sci. 2020 Dec 22;7:541547. doi: 10.3389/fvets.2020.541547 (PMC7783044; doi:10.3389/fvets.2020.541547)
Supplement: Supplementary file 5 [file Table_5.xlsx]

## Sheet: Sheet1
Bacterial Taxa	Range (min-max%)			Median (%)			2way ANOVA p-value	Adjusted p-value
	Control	Placebo	MCTD	Control	Placebo	MCTD
Phylum
Unassigned;Other	0.4-5.5	1.1-3.6	1.9-4.6	3.3	2.9	3.2	0.2128	0.4254
k__Bacteria;p__Actinobacteria	0-9.9	0-10.8	0-3.6	0.8	0.9	0.9	0.4218	0.4254
k__Bacteria;p__Bacteroidetes	0-37.7	0-42.4	6.7-47.7	6.8	2.9	20.1	0.1162	0.4254
k__Bacteria;p__Firmicutes	33.7-92.9	49.7-94.4	37.1-84	78.8	72.7	67	0.1949	0.4254
k__Bacteria;p__Fusobacteria	0.2-21.9	0.6-39	2.1-38.4	3.6	4.4	5.5	0.4254	0.4254
k__Bacteria;p__Proteobacteria	0.1-8.1	0-3.1	0.1-3.8	0.8	1	0.6	0.399	0.4254
Class
Unassigned;Other;Other	0.4-5.5	1.1-3.6	1.9-4.6	3.3	2.9	3.2	0.2128	0.507825
k__Bacteria;p__Actinobacteria;c__Coriobacteriia	0-9.9	0-10.8	0-3.5	0.8	0.8	0.9	0.3772	0.507825
k__Bacteria;p__Bacteroidetes;c__Bacteroidia	0-37.7	0-42.4	6.7-47.7	6.8	2.9	20.1	0.1162	0.507825
k__Bacteria;p__Firmicutes;c__Bacilli	0-7.6	0-51.2	0-9.7	0.8	0.4	0.4	0.4512	0.507825
k__Bacteria;p__Firmicutes;c__Clostridia	28.3-77.7	29.6-76.7	30.9-73	57.3	55.4	55.7	0.7832	0.7832
k__Bacteria;p__Firmicutes;c__Erysipelotrichi	1.3-41.4	3.9-19.4	2.7-15.1	5.8	11.8	8.5	0.4514	0.507825
k__Bacteria;p__Fusobacteria;c__Fusobacteriia	0.2-21.9	0.6-39	2.1-38.4	3.6	4.4	5.5	0.4254	0.507825
k__Bacteria;p__Proteobacteria;c__Betaproteobacteria	0-1.8	0-1.2	0.1-1.1	0.3	0.3	0.3	0.3663	0.507825
k__Bacteria;p__Proteobacteria;c__Gammaproteobacteria	0-6.3	0-2.8	0-3.4	0.3	0.2	0	0.3619	0.507825
Order
Unassigned;Other;Other;Other	0.4-5.5	1.1-3.6	1.9-4.6	3.3	2.9	3.2	0.2128	0.601867
k__Bacteria;p__Actinobacteria;c__Coriobacteriia;o__Coriobacteriales	0-9.9	0-10.8	0-3.5	0.8	0.8	0.9	0.3772	0.601867
k__Bacteria;p__Bacteroidetes;c__Bacteroidia;o__Bacteroidales	0-37.7	0-42.4	6.7-47.7	6.8	2.9	20.1	0.1162	0.601867
k__Bacteria;p__Firmicutes;c__Bacilli;o__Bacillales	0-0.1	0-0.1	0-0.1	0	0	0	0.1815	0.601867
k__Bacteria;p__Firmicutes;c__Bacilli;o__Lactobacillales	0-7.6	0-51	0-5.1	0.4	0.2	0.4	0.4264	0.601867
k__Bacteria;p__Firmicutes;c__Bacilli;o__Turicibacterales	0-0.7	0-0.5	0-4.5	0	0	0	0.5207	0.608073
k__Bacteria;p__Firmicutes;c__Clostridia;o__Clostridiales	28.3-77.7	29.6-76.7	30.9-73	57.3	55.4	55.7	0.7832	0.7832
k__Bacteria;p__Firmicutes;c__Erysipelotrichi;o__Erysipelotrichales	1.3-41.4	3.9-19.4	2.7-15.1	5.8	11.8	8.5	0.4514	0.601867
k__Bacteria;p__Fusobacteria;c__Fusobacteriia;o__Fusobacteriales	0.2-21.9	0.6-39	2.1-38.4	3.6	4.4	5.5	0.4254	0.601867
k__Bacteria;p__Proteobacteria;c__Betaproteobacteria;o__Burkholderiales	0-1.8	0-1.2	0.1-1.1	0.3	0.3	0.3	0.3663	0.601867
k__Bacteria;p__Proteobacteria;c__Gammaproteobacteria;o__Aeromonadales	0-0.9	0-1.1	0-0.6	0.1	0	0	0.5574	0.608073
k__Bacteria;p__Proteobacteria;c__Gammaproteobacteria;o__Enterobacteriales	0-5.4	0-2.8	0-2.8	0.2	0	0	0.4146	0.601867
Family
Unassigned;Other;Other;Other;Other	0.4-5.5	1.1-3.6	1.9-4.6	3.3	2.9	3.2	0.2128	0.657726
k__Bacteria;p__Actinobacteria;c__Coriobacteriia;o__Coriobacteriales;f__Coriobacteriaceae	0-9.9	0-10.8	0-3.5	0.8	0.8	0.9	0.3772	0.657726
k__Bacteria;p__Bacteroidetes;c__Bacteroidia;o__Bacteroidales;Other	0-0.1	0-0.1	0-0.3	0	0	0	0.1134	0.62688
k__Bacteria;p__Bacteroidetes;c__Bacteroidia;o__Bacteroidales;f__	0-0.2	0-0	0-0.2	0	0	0	0.1306	0.62688
k__Bacteria;p__Bacteroidetes;c__Bacteroidia;o__Bacteroidales;f__Bacteroidaceae	0-30.5	0-12.7	1.2-21.1	1.4	2.9	10.6	0.0638	0.62688
k__Bacteria;p__Bacteroidetes;c__Bacteroidia;o__Bacteroidales;f__Prevotellaceae	0-19.4	0-31.4	0-30.2	2.1	0.6	1.2	0.4006	0.657726
k__Bacteria;p__Bacteroidetes;c__Bacteroidia;o__Bacteroidales;f__[Paraprevotellaceae]	0-6.9	0-3.2	0-5	0.4	0.3	0.8	0.6465	0.738857
k__Bacteria;p__Firmicutes;c__Bacilli;o__Bacillales;f__Planococcaceae	0-0.1	0-0.1	0-0.1	0	0	0	0.4825	0.657726
k__Bacteria;p__Firmicutes;c__Bacilli;o__Lactobacillales;f__Lactobacillaceae	0-0.6	0-51	0-2.4	0	0.1	0	0.3883	0.657726
k__Bacteria;p__Firmicutes;c__Bacilli;o__Lactobacillales;f__Streptococcaceae	0-6.6	0-3.9	0-4.6	0.4	0	0.2	0.0855	0.62688
k__Bacteria;p__Firmicutes;c__Bacilli;o__Turicibacterales;f__Turicibacteraceae	0-0.7	0-0.5	0-4.5	0	0	0	0.5207	0.657726
k__Bacteria;p__Firmicutes;c__Clostridia;o__Clostridiales;Other	0-0.4	0.1-0.4	0.1-0.5	0.2	0.2	0.2	0.7472	0.8119
k__Bacteria;p__Firmicutes;c__Clostridia;o__Clostridiales;f__	0.9-3.3	1.3-5.5	0.9-4.1	2.1	2	2.2	0.5177	0.657726
k__Bacteria;p__Firmicutes;c__Clostridia;o__Clostridiales;f__Clostridiaceae	8.9-49.2	0.2-56.6	2.6-48.7	21.1	21.4	27.2	0.7975	0.8119
k__Bacteria;p__Firmicutes;c__Clostridia;o__Clostridiales;f__Lachnospiraceae	9.3-45.5	6.7-51.6	8.9-25.1	20.6	20.6	19.3	0.3741	0.657726
k__Bacteria;p__Firmicutes;c__Clostridia;o__Clostridiales;f__Peptostreptococcaceae	0-1.3	0-1	0-1.9	0	0.1	0.1	0.8119	0.8119
k__Bacteria;p__Firmicutes;c__Clostridia;o__Clostridiales;f__Ruminococcaceae	0.1-7.1	0-18	0.1-11.9	1.1	4.5	2.5	0.371	0.657726
k__Bacteria;p__Firmicutes;c__Clostridia;o__Clostridiales;f__Veillonellaceae	0-21.9	0-5.9	0.1-3.3	3.7a	0.9a	0.9a	0.0392	0.62688
k__Bacteria;p__Firmicutes;c__Clostridia;o__Clostridiales;f__[Mogibacteriaceae]	0-0.2	0-0.2	0-0.1	0	0	0	0.4741	0.657726
k__Bacteria;p__Firmicutes;c__Erysipelotrichi;o__Erysipelotrichales;f__Erysipelotrichaceae	1.3-41.4	3.9-19.4	2.7-15.1	5.8	11.8	8.5	0.4514	0.657726
k__Bacteria;p__Fusobacteria;c__Fusobacteriia;o__Fusobacteriales;f__Fusobacteriaceae	0.2-21.9	0.6-39	2.1-38.4	3.6	4.4	5.5	0.4254	0.657726
k__Bacteria;p__Proteobacteria;c__Betaproteobacteria;o__Burkholderiales;f__Alcaligenaceae	0-1.8	0-1.2	0.1-1.1	0.3	0.3	0.3	0.3663	0.657726
k__Bacteria;p__Proteobacteria;c__Gammaproteobacteria;o__Aeromonadales;f__Succinivibrionaceae	0-0.9	0-1.1	0-0.6	0.1	0	0	0.5574	0.66888
k__Bacteria;p__Proteobacteria;c__Gammaproteobacteria;o__Enterobacteriales;f__Enterobacteriaceae	0-5.4	0-2.8	0-2.8	0.2	0	0	0.4146	0.657726
Genus
Unassigned;Other;Other;Other;Other;Other	0.4-5.5	1.1-3.6	1.9-4.6	3.3	2.9	3.2	0.2128	0.688668
k__Bacteria;p__Actinobacteria;c__Coriobacteriia;o__Coriobacteriales;f__Coriobacteriaceae;g__Collinsella	0-9	0-10.7	0-2.8	0.8	0.6	0.9	0.3583	0.688668
k__Bacteria;p__Actinobacteria;c__Coriobacteriia;o__Coriobacteriales;f__Coriobacteriaceae;g__Slackia	0-0.9	0-0.2	0-0.4	0	0	0.1	0.5601	0.717628
k__Bacteria;p__Bacteroidetes;c__Bacteroidia;o__Bacteroidales;Other;Other	0-0.1	0-0.1	0-0.3	0	0	0	0.1134	0.581175
k__Bacteria;p__Bacteroidetes;c__Bacteroidia;o__Bacteroidales;f__;g__	0-0.2	0-0	0-0.2	0	0	0	0.1306	0.594956
k__Bacteria;p__Bacteroidetes;c__Bacteroidia;o__Bacteroidales;f__Bacteroidaceae;g__5-7N15	0-0	0-0	0-0.1	0a	0a	0b	0.0046	0.1886
k__Bacteria;p__Bacteroidetes;c__Bacteroidia;o__Bacteroidales;f__Bacteroidaceae;g__Bacteroides	0-30.5	0-12.7	1.2-21	1.4	2.9	10.5	0.0644	0.440067
k__Bacteria;p__Bacteroidetes;c__Bacteroidia;o__Bacteroidales;f__Prevotellaceae;g__Prevotella	0-19.4	0-31.4	0-30.2	2.1	0.6	1.2	0.4	0.688668
k__Bacteria;p__Bacteroidetes;c__Bacteroidia;o__Bacteroidales;f__[Paraprevotellaceae];g__[Prevotella]	0-6.9	0-2.9	0-5	0.4	0.3	0.7	0.6521	0.763889
k__Bacteria;p__Firmicutes;c__Bacilli;o__Bacillales;f__Planococcaceae;g__	0-0.1	0-0.1	0-0.1	0	0	0	0.4825	0.688668
k__Bacteria;p__Firmicutes;c__Bacilli;o__Lactobacillales;f__Lactobacillaceae;g__Lactobacillus	0-0.6	0-51	0-2.4	0	0.1	0	0.3883	0.688668
k__Bacteria;p__Firmicutes;c__Bacilli;o__Lactobacillales;f__Streptococcaceae;g__Streptococcus	0-5.7	0-3.9	0-4.6	0.4	0	0.2	0.0835	0.489071
k__Bacteria;p__Firmicutes;c__Bacilli;o__Turicibacterales;f__Turicibacteraceae;g__Turicibacter	0-0.7	0-0.5	0-4.5	0	0	0	0.5207	0.688668
k__Bacteria;p__Firmicutes;c__Clostridia;o__Clostridiales;Other;Other	0-0.4	0.1-0.4	0.1-0.5	0.2	0.2	0.2	0.7472	0.82205
k__Bacteria;p__Firmicutes;c__Clostridia;o__Clostridiales;f__;g__	0.9-3.3	1.3-5.5	0.9-4.1	2.1	2	2.2	0.5177	0.688668
k__Bacteria;p__Firmicutes;c__Clostridia;o__Clostridiales;f__Clostridiaceae;Other	1.7-14.7	0-17.1	0.9-18.5	5.7	7.5	8	0.6072	0.732212
k__Bacteria;p__Firmicutes;c__Clostridia;o__Clostridiales;f__Clostridiaceae;g__	2.5-18	0-19.9	1.3-16.6	8.2	7	9.8	0.7619	0.82205
k__Bacteria;p__Firmicutes;c__Clostridia;o__Clostridiales;f__Clostridiaceae;g__Clostridium	3.1-16.3	0.2-19.3	0.3-15.3	7.7	7.1	9.5	0.9253	0.9253
k__Bacteria;p__Firmicutes;c__Clostridia;o__Clostridiales;f__Clostridiaceae;g__SMB53	0-0.3	0-0.2	0-0.3	0	0.1	0.1	0.2463	0.688668
k__Bacteria;p__Firmicutes;c__Clostridia;o__Clostridiales;f__Lachnospiraceae;Other	0.4-12.8	0.7-6.2	1-3	2.1	2.1	1.3	0.4216	0.688668
k__Bacteria;p__Firmicutes;c__Clostridia;o__Clostridiales;f__Lachnospiraceae;g__	1.1-10.4	2.1-11.8	2-10.7	3.1	4.1	4	0.3512	0.688668
k__Bacteria;p__Firmicutes;c__Clostridia;o__Clostridiales;f__Lachnospiraceae;g__Blautia	1.8-21.1	1.7-10.4	3.2-8.4	5.8	5.6	6.5	0.3226	0.688668
k__Bacteria;p__Firmicutes;c__Clostridia;o__Clostridiales;f__Lachnospiraceae;g__Coprococcus	0-0.3	0-0.4	0-0.2	0.1	0	0	0.3345	0.688668
k__Bacteria;p__Firmicutes;c__Clostridia;o__Clostridiales;f__Lachnospiraceae;g__Dorea	0.1-20.5	0.5-16.7	0.7-11.7	1.1	1.9	2.7	0.8409	0.884023
k__Bacteria;p__Firmicutes;c__Clostridia;o__Clostridiales;f__Lachnospiraceae;g__[Ruminococcus]	0.4-6.4	0.5-20	0.7-5.7	2	2.6	2.1	0.5159	0.688668
k__Bacteria;p__Firmicutes;c__Clostridia;o__Clostridiales;f__Peptostreptococcaceae;g__	0-1	0-1	0-1.9	0	0.1	0.1	0.5807	0.721476
k__Bacteria;p__Firmicutes;c__Clostridia;o__Clostridiales;f__Ruminococcaceae;g__	0.1-3.8	0-6.8	0.1-4.8	0.9	2.6	1.4	0.5193	0.688668
k__Bacteria;p__Firmicutes;c__Clostridia;o__Clostridiales;f__Ruminococcaceae;g__Faecalibacterium	0-3.7	0-11.2	0-6.6	0.3	1.9	1	0.3139	0.688668
k__Bacteria;p__Firmicutes;c__Clostridia;o__Clostridiales;f__Veillonellaceae;g__Megamonas	0-21.8	0-4.5	0-2.1	2.7a	0.7a	0.5a	0.039	0.39975
k__Bacteria;p__Firmicutes;c__Clostridia;o__Clostridiales;f__Veillonellaceae;g__Phascolarctobacterium	0-1.6	0-1.4	0-1.7	0.3	0.1	0.3	0.3827	0.688668
k__Bacteria;p__Firmicutes;c__Clostridia;o__Clostridiales;f__[Mogibacteriaceae];g__	0-0.2	0-0.2	0-0.1	0	0	0	0.4741	0.688668
k__Bacteria;p__Firmicutes;c__Erysipelotrichi;o__Erysipelotrichales;f__Erysipelotrichaceae;g__	0-3.3	0.5-9.8	0-9.1	0.3a	2.9b	2a,b	0.0134	0.2747
k__Bacteria;p__Firmicutes;c__Erysipelotrichi;o__Erysipelotrichales;f__Erysipelotrichaceae;g__Allobaculum	0-5.9	0-12.3	0-4.3	0.4	0.9	1.3	0.9149	0.9253
k__Bacteria;p__Firmicutes;c__Erysipelotrichi;o__Erysipelotrichales;f__Erysipelotrichaceae;g__Catenibacterium	0-35.4	0-6.5	0-8.3	2.4	0	1.2	0.0629	0.440067
k__Bacteria;p__Firmicutes;c__Erysipelotrichi;o__Erysipelotrichales;f__Erysipelotrichaceae;g__Coprobacillus	0-1.6	0-0.9	0-3.3	0.1	0	0.1	0.7456	0.82205
k__Bacteria;p__Firmicutes;c__Erysipelotrichi;o__Erysipelotrichales;f__Erysipelotrichaceae;g__[Eubacterium]	0.1-4.8	0.3-16.3	0.2-3.7	1.2	1.5	1.5	0.1965	0.688668
k__Bacteria;p__Fusobacteria;c__Fusobacteriia;o__Fusobacteriales;f__Fusobacteriaceae;Other	0-0.2	0-0.2	0-0.3	0a	0.1a,b	0.1b	0.0215	0.293833
k__Bacteria;p__Fusobacteria;c__Fusobacteriia;o__Fusobacteriales;f__Fusobacteriaceae;g__Fusobacterium	0.2-21.8	0.6-38.8	2.1-38.1	3.6	4.4	5.5	0.4345	0.688668
k__Bacteria;p__Proteobacteria;c__Betaproteobacteria;o__Burkholderiales;f__Alcaligenaceae;g__Sutterella	0-1.8	0-1.2	0.1-1.1	0.3	0.3	0.3	0.3663	0.688668
k__Bacteria;p__Proteobacteria;c__Gammaproteobacteria;o__Aeromonadales;f__Succinivibrionaceae;g__	0-0.8	0-0.9	0-0.2	0	0	0	0.4591	0.688668
k__Bacteria;p__Proteobacteria;c__Gammaproteobacteria;o__Enterobacteriales;f__Enterobacteriaceae;g__	0-5.2	0-2.7	0-2.7	0.2	0	0	0.4173	0.688668
Species
Unassigned;Other;Other;Other;Other;Other;Other	0.4-5.5	1.1-3.6	1.9-4.6	3.3	2.9	3.2	0.2128	0.723194
k__Bacteria;p__Actinobacteria;c__Coriobacteriia;o__Coriobacteriales;f__Coriobacteriaceae;g__Collinsella;s__stercoris	0-8.4	0-10.7	0-2.7	0.7	0.6	0.9	0.3638	0.723194
k__Bacteria;p__Actinobacteria;c__Coriobacteriia;o__Coriobacteriales;f__Coriobacteriaceae;g__Slackia;s__	0-0.9	0-0.2	0-0.4	0	0	0.1	0.5601	0.755488
k__Bacteria;p__Bacteroidetes;c__Bacteroidia;o__Bacteroidales;Other;Other;Other	0-0.1	0-0.1	0-0.3	0	0	0	0.1134	0.63
k__Bacteria;p__Bacteroidetes;c__Bacteroidia;o__Bacteroidales;f__;g__;s__	0-0.2	0-0	0-0.2	0	0	0	0.1306	0.653
k__Bacteria;p__Bacteroidetes;c__Bacteroidia;o__Bacteroidales;f__Bacteroidaceae;g__5-7N15;s__	0-0	0-0	0-0.1	0a	0a	0b	0.0046	0.23
k__Bacteria;p__Bacteroidetes;c__Bacteroidia;o__Bacteroidales;f__Bacteroidaceae;g__Bacteroides;s__	0-30.5	0-12.2	1.2-20.4	1.2	2.9	9.6	0.0812	0.508125
k__Bacteria;p__Bacteroidetes;c__Bacteroidia;o__Bacteroidales;f__Bacteroidaceae;g__Bacteroides;s__plebeius	0-0.5	0-1.8	0-1.1	0	0.1	0.3	0.3068	0.723194
k__Bacteria;p__Bacteroidetes;c__Bacteroidia;o__Bacteroidales;f__Prevotellaceae;g__Prevotella;s__copri	0-19.4	0-31.4	0-30.2	2.1	0.6	1.2	0.4011	0.723194
k__Bacteria;p__Bacteroidetes;c__Bacteroidia;o__Bacteroidales;f__[Paraprevotellaceae];g__[Prevotella];s__	0-6.9	0-2.9	0-5	0.4	0.3	0.7	0.6521	0.77631
k__Bacteria;p__Firmicutes;c__Bacilli;o__Bacillales;f__Planococcaceae;g__;s__	0-0.1	0-0.1	0-0.1	0	0	0	0.4825	0.723194
k__Bacteria;p__Firmicutes;c__Bacilli;o__Lactobacillales;f__Lactobacillaceae;g__Lactobacillus;s__	0-0.5	0-39.1	0-1.7	0	0.1	0	0.3815	0.723194
k__Bacteria;p__Firmicutes;c__Bacilli;o__Lactobacillales;f__Streptococcaceae;g__Streptococcus;s__	0-5.6	0-3.9	0-4.6	0.4	0	0.2	0.0813	0.508125
k__Bacteria;p__Firmicutes;c__Bacilli;o__Turicibacterales;f__Turicibacteraceae;g__Turicibacter;s__	0-0.7	0-0.5	0-4.5	0	0	0	0.5207	0.723194
k__Bacteria;p__Firmicutes;c__Clostridia;o__Clostridiales;Other;Other;Other	0-0.4	0.1-0.4	0.1-0.5	0.2	0.2	0.2	0.7472	0.845217
k__Bacteria;p__Firmicutes;c__Clostridia;o__Clostridiales;f__;g__;s__	0.9-3.3	1.3-5.5	0.9-4.1	2.1	2	2.2	0.5177	0.723194
k__Bacteria;p__Firmicutes;c__Clostridia;o__Clostridiales;f__Clostridiaceae;Other;Other	1.7-14.7	0-17.1	0.9-18.5	5.7	7.5	8	0.6072	0.755488
k__Bacteria;p__Firmicutes;c__Clostridia;o__Clostridiales;f__Clostridiaceae;g__;s__	2.5-18	0-19.9	1.3-16.6	8.2	7	9.8	0.7619	0.845217
k__Bacteria;p__Firmicutes;c__Clostridia;o__Clostridiales;f__Clostridiaceae;g__Clostridium;Other	0-0.3	0-0.1	0-0.1	0	0	0	0.5962	0.755488
k__Bacteria;p__Firmicutes;c__Clostridia;o__Clostridiales;f__Clostridiaceae;g__Clostridium;s__	0-1.3	0-0.4	0-0.3	0.1	0.1	0	0.1882	0.723194
k__Bacteria;p__Firmicutes;c__Clostridia;o__Clostridiales;f__Clostridiaceae;g__Clostridium;s__hiranonis	1-16.1	0-19.2	0-15.3	6.4	7.1	9.4	0.8576	0.893333
k__Bacteria;p__Firmicutes;c__Clostridia;o__Clostridiales;f__Clostridiaceae;g__Clostridium;s__perfringens	0-2.3	0-0.4	0-0.1	0	0.2	0	0.2053	0.723194
k__Bacteria;p__Firmicutes;c__Clostridia;o__Clostridiales;f__Clostridiaceae;g__SMB53;s__	0-0.3	0-0.2	0-0.3	0	0.1	0.1	0.2463	0.723194
k__Bacteria;p__Firmicutes;c__Clostridia;o__Clostridiales;f__Lachnospiraceae;Other;Other	0.4-12.8	0.7-6.2	1-3	2.1	2.1	1.3	0.4216	0.723194
k__Bacteria;p__Firmicutes;c__Clostridia;o__Clostridiales;f__Lachnospiraceae;g__;s__	1.1-10.4	2.1-11.8	2-10.7	3.1	4.1	4	0.3512	0.723194
k__Bacteria;p__Firmicutes;c__Clostridia;o__Clostridiales;f__Lachnospiraceae;g__Blautia;Other	0.1-2.4	0.2-2.3	0.3-1.8	1	1	0.9	0.4937	0.723194
k__Bacteria;p__Firmicutes;c__Clostridia;o__Clostridiales;f__Lachnospiraceae;g__Blautia;s__	0.1-9.9	0.6-4.2	0.3-5	3.7a	2.1a	2.1a	0.0449	0.449
k__Bacteria;p__Firmicutes;c__Clostridia;o__Clostridiales;f__Lachnospiraceae;g__Blautia;s__producta	0.1-9.3	0.7-5.7	0.8-5.1	1.6	2.7	2.3	0.7776	0.845217
k__Bacteria;p__Firmicutes;c__Clostridia;o__Clostridiales;f__Lachnospiraceae;g__Coprococcus;s__	0-0.3	0-0.4	0-0.2	0.1	0	0	0.3345	0.723194
k__Bacteria;p__Firmicutes;c__Clostridia;o__Clostridiales;f__Lachnospiraceae;g__Dorea;s__	0.1-20.5	0.5-16.7	0.7-11.7	1.1	1.9	2.7	0.8409	0.893333
k__Bacteria;p__Firmicutes;c__Clostridia;o__Clostridiales;f__Lachnospiraceae;g__[Ruminococcus];Other	0-1.7	0-1.1	0-3.2	0	0.2	0.3	0.6195	0.755488
k__Bacteria;p__Firmicutes;c__Clostridia;o__Clostridiales;f__Lachnospiraceae;g__[Ruminococcus];s__	0-0.9	0-1.1	0-2.3	0.1	0.3	0.3	0.3467	0.723194
k__Bacteria;p__Firmicutes;c__Clostridia;o__Clostridiales;f__Lachnospiraceae;g__[Ruminococcus];s__gnavus	0.4-5.6	0.1-19.7	0.1-4	1.3	0.6	0.7	0.465	0.723194
k__Bacteria;p__Firmicutes;c__Clostridia;o__Clostridiales;f__Peptostreptococcaceae;g__;s__	0-1	0-1	0-1.9	0	0.1	0.1	0.5807	0.755488
k__Bacteria;p__Firmicutes;c__Clostridia;o__Clostridiales;f__Ruminococcaceae;g__;s__	0.1-3.8	0-6.8	0.1-4.8	0.9	2.6	1.4	0.5193	0.723194
k__Bacteria;p__Firmicutes;c__Clostridia;o__Clostridiales;f__Ruminococcaceae;g__Faecalibacterium;s__prausnitzii	0-3.7	0-11.2	0-6.6	0.3	1.9	1	0.3139	0.723194
k__Bacteria;p__Firmicutes;c__Clostridia;o__Clostridiales;f__Veillonellaceae;g__Megamonas;s__	0-21.8	0-4.5	0-2.1	2.7a	0.7a	0.5a	0.0389	0.449
k__Bacteria;p__Firmicutes;c__Clostridia;o__Clostridiales;f__Veillonellaceae;g__Phascolarctobacterium;s__	0-1.6	0-1.4	0-1.7	0.3	0.1	0.3	0.3827	0.723194
k__Bacteria;p__Firmicutes;c__Clostridia;o__Clostridiales;f__[Mogibacteriaceae];g__;s__	0-0.2	0-0.2	0-0.1	0	0	0	0.4741	0.723194
k__Bacteria;p__Firmicutes;c__Erysipelotrichi;o__Erysipelotrichales;f__Erysipelotrichaceae;g__;s__	0-3.3	0.5-9.8	0-9.1	0.3a	2.9b	2a,b	0.0134	0.335
k__Bacteria;p__Firmicutes;c__Erysipelotrichi;o__Erysipelotrichales;f__Erysipelotrichaceae;g__Allobaculum;s__	0-5.9	0-12.3	0-4.3	0.4	0.9	1.3	0.9149	0.9149
k__Bacteria;p__Firmicutes;c__Erysipelotrichi;o__Erysipelotrichales;f__Erysipelotrichaceae;g__Catenibacterium;s__	0-35.4	0-6.5	0-8.3	2.4	0	1.2	0.0629	0.508125
k__Bacteria;p__Firmicutes;c__Erysipelotrichi;o__Erysipelotrichales;f__Erysipelotrichaceae;g__Coprobacillus;s__	0-1.6	0-0.9	0-3.3	0.1	0	0.1	0.7456	0.845217
k__Bacteria;p__Firmicutes;c__Erysipelotrichi;o__Erysipelotrichales;f__Erysipelotrichaceae;g__[Eubacterium];s__biforme	0-4.8	0-4.7	0-3.1	1	0.6	1.3	0.8791	0.897041
k__Bacteria;p__Firmicutes;c__Erysipelotrichi;o__Erysipelotrichales;f__Erysipelotrichaceae;g__[Eubacterium];s__dolichum	0-1.1	0-16.3	0-3.7	0	0	0.1	0.2019	0.723194
k__Bacteria;p__Fusobacteria;c__Fusobacteriia;o__Fusobacteriales;f__Fusobacteriaceae;Other;Other	0-0.2	0-0.2	0-0.3	0a	0.1a,b	0.1b	0.0215	0.358333
k__Bacteria;p__Fusobacteria;c__Fusobacteriia;o__Fusobacteriales;f__Fusobacteriaceae;g__Fusobacterium;s__	0.2-21.8	0.6-38.8	2.1-38.1	3.6	4.4	5.5	0.4345	0.723194
k__Bacteria;p__Proteobacteria;c__Betaproteobacteria;o__Burkholderiales;f__Alcaligenaceae;g__Sutterella;s__	0-1.8	0-1.2	0.1-1.1	0.3	0.3	0.3	0.3663	0.723194
k__Bacteria;p__Proteobacteria;c__Gammaproteobacteria;o__Aeromonadales;f__Succinivibrionaceae;g__;s__	0-0.8	0-0.9	0-0.2	0	0	0	0.4591	0.723194
k__Bacteria;p__Proteobacteria;c__Gammaproteobacteria;o__Enterobacteriales;f__Enterobacteriaceae;g__;s__	0-5.2	0-2.7	0-2.7	0.2	0	0	0.4173	0.723194
